# Supplementary material for: Utility of a Hydrolysate from Overproduced Paralichthys olivaceus for Hypertension Treatment: Correlation between Physical Properties and Potent Anti-Hypertensive Activities
Source: Mar Drugs. 2022 May 25;20(6):346. doi: 10.3390/md20060346 (PMC9228416; doi:10.3390/md20060346)
Supplement: Supplementary file 1 [file marinedrugs-20-00346-s001.zip]

Archive with 1 entries (1 files):
- marinedrugs-1725525-supplementary.pdf
